# Supplementary material for: A tale of five stories: Defence spending and economic growth in NATO´s countries
Source: PLoS One. 2021 Jan 11;16(1):e0245260. doi: 10.1371/journal.pone.0245260 (PMC7799761; doi:10.1371/journal.pone.0245260)
Supplement: S1 Data — (XLSX) [file pone.0245260.s003.xlsx]

## Sheet: Hoja1
	PAIS	AÑO	PIB	Gasto militar (% del PIB)	Gastomilitar	LnPIB	LnGastomilitar
Albania	1	2005	8.05208e+09	1.35	1.08703e+08	22.8092	18.5041
	1	2006	8.89607e+09	1.56777	1.3947e+08	22.9089	18.7534
	1	2007	1.06773e+10	1.82077	1.94409e+08	23.0914	19.0855
	1	2008	1.28814e+10	1.98487	2.55678e+08	23.279	19.3594
	1	2009	1.20442e+10	1.51722	1.82737e+08	23.2119	19.0236
	1	2010	1.1927e+10	1.55859	1.85893e+08	23.2021	19.0407
	1	2011	1.28909e+10	1.52827	1.97007e+08	23.2798	19.0987
	1	2012	1.23198e+10	1.48708	1.83205e+08	23.2345	19.0261
	1	2013	1.27763e+10	1.40898	1.80015e+08	23.2709	19.0086
	1	2014	1.32282e+10	1.34652	1.7812e+08	23.3056	18.998
	1	2015	1.13869e+10	1.1623	1.32351e+08	23.1557	18.701
	1	2016	1.18614e+10	1.10151	1.30654e+08	23.1966	18.6881
	1	2017	1.30251e+10	1.10755	1.44259e+08	23.2901	18.7871
	1	2018	1.51025e+10	1.1789	1.78043e+08	23.4381	18.9975
Bélgica	2	2005	3.85571e+11	1.09156	4.20874e+09	26.678	22.1604
	2	2006	4.07918e+11	1.05124	4.28819e+09	26.7343	22.1791
	2	2007	4.70324e+11	1.09454	5.14786e+09	26.8767	22.3618
	2	2008	5.15224e+11	1.2139	6.25429e+09	26.9679	22.5565
	2	2009	4.81346e+11	1.16004	5.5838e+09	26.8999	22.4431
	2	2010	4.80952e+11	1.08463	5.21656e+09	26.899	22.3751
	2	2011	5.22646e+11	1.04351	5.45384e+09	26.9822	22.4196
	2	2012	4.96181e+11	1.03819	5.15132e+09	26.9302	22.3625
	2	2013	5.21643e+11	1.01035	5.27041e+09	26.9802	22.3854
	2	2014	5.34678e+11	0.978038	5.22936e+09	27.0049	22.3776
	2	2015	4.6215e+11	0.921875	4.26044e+09	26.8592	22.1726
	2	2016	4.76057e+11	0.918617	4.37314e+09	26.8888	22.1987
	2	2017	5.03005e+11	0.910371	4.57921e+09	26.9439	22.2448
	2	2018	5.42761e+11	0.925791	5.02483e+09	27.0199	22.3377
Bulgaria	3	2005	2.96366e+10	2.36008	6.99447e+08	24.1123	20.3658
	3	2006	3.41301e+10	2.20034	7.50978e+08	24.2534	20.4369
	3	2007	4.44115e+10	2.32415	1.03219e+09	24.5168	20.7549
	3	2008	5.44091e+10	1.90775	1.03799e+09	24.7198	20.7606
	3	2009	5.18845e+10	1.85652	9.63248e+08	24.6723	20.6858
	3	2010	5.06101e+10	1.76538	8.93462e+08	24.6474	20.6106
	3	2011	5.74184e+10	1.4438	8.29009e+08	24.7736	20.5357
	3	2012	5.3903e+10	1.49816	8.07556e+08	24.7105	20.5095
	3	2013	5.55552e+10	1.61923	8.99566e+08	24.7406	20.6174
	3	2014	5.68145e+10	1.47094	8.35707e+08	24.7631	20.5438
	3	2015	5.02013e+10	1.3164	6.60848e+08	24.6393	20.309
	3	2016	5.3241e+10	1.41931	7.55656e+08	24.6981	20.4431
	3	2017	5.8221e+10	1.42171	8.27731e+08	24.7875	20.5342
	3	2018	6.5133e+10	1.68843	1.09973e+09	24.8997	20.8183
Canadá	4	2005	1.16936e+12	1.11067	1.29877e+10	27.7875	23.2873
	4	2006	1.31542e+12	1.12583	1.48094e+10	27.9052	23.4185
	4	2007	1.46498e+12	1.1889	1.74171e+10	28.0129	23.5807
	4	2008	1.54913e+12	1.24862	1.93428e+10	28.0687	23.6856
	4	2009	1.37115e+12	1.38104	1.89362e+10	27.9467	23.6643
	4	2010	1.61354e+12	1.19715	1.93166e+10	28.1095	23.6842
	4	2011	1.78914e+12	1.19608	2.13996e+10	28.2128	23.7866
	4	2012	1.82397e+12	1.1211	2.04485e+10	28.232	23.7412
	4	2013	1.84202e+12	1.00486	1.85097e+10	28.2419	23.6416
	4	2014	1.80148e+12	0.992271	1.78756e+10	28.2196	23.6067
	4	2015	1.5529e+12	1.15013	1.78603e+10	28.0711	23.6058
	4	2016	1.52671e+12	1.15846	1.76863e+10	28.0541	23.5961
	4	2017	1.64687e+12	1.2934	2.13005e+10	28.1299	23.782
	4	2018	1.71334e+12	1.25263	2.14618e+10	28.1695	23.7895
República Checa	5	2005	1.36281e+11	1.79008	2.43954e+09	25.638	21.6151
	5	2006	1.55464e+11	1.57591	2.44996e+09	25.7697	21.6193
	5	2007	1.89227e+11	1.43091	2.70768e+09	25.9662	21.7194
	5	2008	2.35719e+11	1.23821	2.9187e+09	26.1859	21.7944
	5	2009	2.0618e+11	1.31854	2.71856e+09	26.052	21.7234
	5	2010	2.07478e+11	1.20394	2.49791e+09	26.0583	21.6387
	5	2011	2.27948e+11	1.08547	2.47431e+09	26.1524	21.6292
	5	2012	2.07376e+11	1.07081	2.22061e+09	26.0578	21.521
	5	2013	2.09402e+11	1.02615	2.14879e+09	26.0675	21.4882
	5	2014	2.07818e+11	0.97339	2.02288e+09	26.0599	21.4278
	5	2015	1.8683e+11	0.952678	1.77989e+09	25.9535	21.2998
	5	2016	1.9509e+11	1.00216	1.95512e+09	25.9967	21.3937
	5	2017	2.15914e+11	0.969086	2.09239e+09	26.0981	21.4616
	5	2018	2.45226e+11	1.12361	2.75537e+09	26.2254	21.7368
Alemania	6	2005	2.8458e+12	1.32994	3.78474e+10	28.6769	24.3568
	6	2006	2.9922e+12	1.26878	3.79643e+10	28.727	24.3599
	6	2007	3.42123e+12	1.23705	4.23224e+10	28.861	24.4686
	6	2008	3.73003e+12	1.28132	4.77935e+10	28.9474	24.5902
	6	2009	3.39779e+12	1.38891	4.71922e+10	28.8541	24.5775
	6	2010	3.39635e+12	1.35365	4.59748e+10	28.8537	24.5514
	6	2011	3.74441e+12	1.28111	4.79701e+10	28.9513	24.5938
	6	2012	3.52734e+12	1.31126	4.62527e+10	28.8916	24.5574
	6	2013	3.73274e+12	1.22399	4.56885e+10	28.9482	24.5451
	6	2014	3.88392e+12	1.18251	4.59276e+10	28.9879	24.5503
	6	2015	3.36055e+12	1.17746	3.9569e+10	28.8431	24.4013
	6	2016	3.46679e+12	1.1899	4.12515e+10	28.8743	24.443
	6	2017	3.65675e+12	1.23414	4.51294e+10	28.9276	24.5328
	6	2018	3.94762e+12	1.23377	4.87045e+10	29.0041	24.609
Dinamarca	7	2005	2.64467e+11	1.31149	3.46846e+09	26.301	21.967
	7	2006	2.82885e+11	1.37749	3.89672e+09	26.3683	22.0834
	7	2007	3.19423e+11	1.30725	4.17565e+09	26.4898	22.1525
	7	2008	3.53361e+11	1.355	4.78806e+09	26.5908	22.2894
	7	2009	3.21241e+11	1.35018	4.33733e+09	26.4955	22.1905
	7	2010	3.21995e+11	1.39862	4.5035e+09	26.4978	22.2281
	7	2011	3.44003e+11	1.31353	4.51859e+09	26.5639	22.2315
	7	2012	3.27149e+11	1.35182	4.42246e+09	26.5137	22.21
	7	2013	3.43584e+11	1.22725	4.21665e+09	26.5627	22.1623
	7	2014	3.52994e+11	1.14927	4.05686e+09	26.5897	22.1237
	7	2015	3.02673e+11	1.11145	3.36405e+09	26.4359	21.9364
	7	2016	3.13116e+11	1.15179	3.60643e+09	26.4698	22.006
	7	2017	3.29417e+11	1.14602	3.77517e+09	26.5206	22.0517
	7	2018	3.55675e+11	1.18142	4.202e+09	26.5973	22.1588
España	8	2005	1.15329e+12	1.38239	1.5943e+10	27.7736	23.4923
	8	2006	1.25934e+12	1.36437	1.71821e+10	27.8616	23.5671
	8	2007	1.47213e+12	1.35646	1.99689e+10	28.0177	23.7174
	8	2008	1.62522e+12	1.35943	2.20938e+10	28.1167	23.8186
	8	2009	1.48558e+12	1.34611	1.99975e+10	28.0268	23.7189
	8	2010	1.42072e+12	1.37682	1.95608e+10	27.9822	23.6968
	8	2011	1.47877e+12	1.32356	1.95724e+10	28.0222	23.6974
	8	2012	1.32482e+12	1.4117	1.87025e+10	27.9123	23.6519
	8	2013	1.35476e+12	1.26614	1.71531e+10	27.9346	23.5654
	8	2014	1.3694e+12	1.24762	1.70848e+10	27.9454	23.5615
	8	2015	1.19512e+12	1.26662	1.51376e+10	27.8093	23.4405
	8	2016	1.23208e+12	1.13274	1.39562e+10	27.8397	23.3592
	8	2017	1.30931e+12	1.22599	1.6052e+10	27.9005	23.4991
	8	2018	1.41904e+12	1.27309	1.80657e+10	27.981	23.6173
Estonia	9	2005	1.40983e+10	1.89926	2.67764e+08	23.3693	19.4056
	9	2006	1.70123e+10	1.85701	3.15921e+08	23.5572	19.571
	9	2007	2.24456e+10	1.99798	4.48459e+08	23.8344	19.9213
	9	2008	2.43713e+10	2.09296	5.10082e+08	23.9167	20.0501
	9	2009	1.97441e+10	2.20913	4.36172e+08	23.7061	19.8935
	9	2010	1.9685e+10	1.70353	3.3534e+08	23.7031	19.6307
	9	2011	2.33948e+10	1.6799	3.93011e+08	23.8758	19.7893
	9	2012	2.31927e+10	1.89575	4.39675e+08	23.8671	19.9015
	9	2013	2.52714e+10	1.9068	4.81874e+08	23.9529	19.9932
	9	2014	2.67735e+10	1.92411	5.15152e+08	24.0107	20.06
	9	2015	2.30489e+10	2.02402	4.66513e+08	23.8609	19.9608
	9	2016	2.39965e+10	2.07539	4.98021e+08	23.9012	20.0262
	9	2017	2.67928e+10	2.02836	5.43454e+08	24.0114	20.1135
	9	2018	3.07321e+10	2.05854	6.32635e+08	24.1486	20.2654
Francia	10	2005	2.19613e+12	2.40925	5.29101e+10	28.4177	24.6919
	10	2006	2.31859e+12	2.35138	5.45189e+10	28.472	24.7218
	10	2007	2.65721e+12	2.28051	6.05981e+10	28.6083	24.8275
	10	2008	2.91838e+12	2.26177	6.6007e+10	28.7021	24.913
	10	2009	2.69022e+12	2.48634	6.6888e+10	28.6206	24.9263
	10	2010	2.64261e+12	2.33791	6.17818e+10	28.6028	24.8469
	10	2011	2.86141e+12	2.25766	6.46009e+10	28.6823	24.8915
	10	2012	2.68383e+12	2.23693	6.00352e+10	28.6183	24.8182
	10	2013	2.81108e+12	2.2204	6.24171e+10	28.6646	24.8571
	10	2014	2.85217e+12	2.23036	6.36136e+10	28.6791	24.8761
	10	2015	2.43821e+12	2.26989	5.53447e+10	28.5223	24.7368
	10	2016	2.47129e+12	2.32732	5.75148e+10	28.5358	24.7753
	10	2017	2.58629e+12	2.34968	6.07694e+10	28.5812	24.8304
	10	2018	2.77754e+12	2.29394	6.37151e+10	28.6526	24.8777
Reino Unido	11	2005	2538680000000	2.18421	5.545e+10	28.5627	24.7387
	11	2006	2.71375e+12	2.1312	5.78353e+10	28.6294	24.7809
	11	2007	3.10088e+12	2.13943	6.63411e+10	28.7627	24.9181
	11	2008	2.92267e+12	2.25945	6.60363e+10	28.7035	24.9135
	11	2009	2.41091e+12	2.41844	5.83063e+10	28.511	24.789
	11	2010	2.47524e+12	2.36792	5.86119e+10	28.5374	24.7942
	11	2011	2.65931e+12	2.28739	6.08289e+10	28.6091	24.8313
	11	2012	2.70489e+12	2.18544	5.91138e+10	28.6261	24.8027
	11	2013	2.78602e+12	2.06502	5.75321e+10	28.6556	24.7756
	11	2014	3.0638e+12	1.94881	5.97076e+10	28.7507	24.8127
	11	2015	2.92859e+12	1.85961	5.44604e+10	28.7055	24.7207
	11	2016	2.69428e+12	1.81078	4.87875e+10	28.6222	24.6107
	11	2017	2.66623e+12	1.77109	4.72214e+10	28.6117	24.5781
	11	2018	2.8553e+12	1.78221	5.08873e+10	28.6802	24.6529
Grecia	12	2005	2.47783e+11	2.8366	7.0286e+09	26.2358	22.6733
	12	2006	2.73318e+11	2.78342	7.60758e+09	26.3339	22.7524
	12	2007	3.18498e+11	2.67931	8.53353e+09	26.4869	22.8673
	12	2008	3.54461e+11	2.98305	1.05738e+10	26.5939	23.0816
	12	2009	3.3e+11	3.22484	1.0642e+10	26.5224	23.0881
	12	2010	2.99362e+11	2.72701	8.16362e+09	26.4249	22.823
	12	2011	2.87798e+11	2.47695	7.12861e+09	26.3855	22.6874
	12	2012	2.45671e+11	2.40769	5.91499e+09	26.2273	22.5008
	12	2013	2.39862e+11	2.35768	5.65518e+09	26.2033	22.4558
	12	2014	2.3703e+11	2.33358	5.53129e+09	26.1915	22.4337
	12	2015	1.96591e+11	2.45094	4.81834e+09	26.0044	22.2957
	12	2016	1.95222e+11	2.54306	4.96463e+09	25.9974	22.3256
	12	2017	2.03086e+11	2.51912	5.11597e+09	26.0369	22.3556
	12	2018	2.18032e+11	2.38528	5.20067e+09	26.1079	22.3721
Croacia	13	2005	4.53868e+10	1.76233	7.99864e+08	24.5385	20.5
	13	2006	5.04549e+10	1.68581	8.50571e+08	24.6443	20.5614
	13	2007	6.0183e+10	1.62843	9.80038e+08	24.8207	20.7031
	13	2008	7.02889e+10	1.83914	1.29271e+09	24.9759	20.98
	13	2009	6.26662e+10	1.80045	1.12827e+09	24.8611	20.844
	13	2010	5.9808e+10	1.69692	1.01489e+09	24.8144	20.7381
	13	2011	6.23542e+10	1.77318	1.10566e+09	24.8561	20.8237
	13	2012	5.64944e+10	1.68938	9.54407e+08	24.7574	20.6766
	13	2013	5.8057e+10	1.64543	9.55289e+08	24.7847	20.6775
	13	2014	5.76429e+10	1.57175	9.06e+08	24.7775	20.6246
	13	2015	4.95307e+10	1.52173	7.53723e+08	24.6259	20.4405
	13	2016	5.15969e+10	1.36022	7.01833e+08	24.6667	20.3692
	13	2017	5.53196e+10	1.42559	7.8863e+08	24.7364	20.4858
	13	2018	6.09717e+10	1.46505	8.93268e+08	24.8337	20.6104
Hungría	14	2005	1.12981e+11	1.41203	1.59532e+09	25.4505	21.1903
	14	2006	1.15577e+11	1.22301	1.41352e+09	25.4732	21.0693
	14	2007	1.39966e+11	1.27026	1.77793e+09	25.6647	21.2987
	14	2008	1.58136e+11	1.18221	1.8695e+09	25.7867	21.3489
	14	2009	1.3076e+11	1.13008	1.4777e+09	25.5966	21.1138
	14	2010	1.31136e+11	1.03177	1.35302e+09	25.5995	21.0256
	14	2011	1.4111e+11	1.04564	1.47549e+09	25.6728	21.1123
	14	2012	1.28154e+11	1.03419	1.32535e+09	25.5765	21.0049
	14	2013	1.35409e+11	0.946637	1.28183e+09	25.6316	20.9716
	14	2014	1.40559e+11	0.863635	1.21392e+09	25.6689	20.9171
	14	2015	1.2453e+11	0.92016	1.14587e+09	25.5478	20.8594
	14	2016	1.27507e+11	1.02271	1.30403e+09	25.5714	20.9887
	14	2017	1.41511e+11	1.05017	1.4861e+09	25.6756	21.1194
	14	2018	1.57883e+11	1.08208	1.70842e+09	25.7851	21.2588
Italia	15	2005	1.85752e+12	1.60517	2.98164e+10	28.2503	24.1183
	15	2006	1.94792e+12	1.52548	2.97152e+10	28.2978	24.1149
	15	2007	2.21029e+12	1.45181	3.20892e+10	28.4241	24.1918
	15	2008	2.39886e+12	1.5409	3.69639e+10	28.506	24.3332
	15	2009	2.19124e+12	1.55854	3.41513e+10	28.4155	24.2541
	15	2010	2.13402e+12	1.50682	3.21558e+10	28.389	24.1939
	15	2011	2.29199e+12	1.48614	3.40621e+10	28.4604	24.2515
	15	2012	2.08708e+12	1.43674	2.99858e+10	28.3668	24.124
	15	2013	2.14132e+12	1.40613	3.01096e+10	28.3924	24.1281
	15	2014	2.15913e+12	1.28738	2.77963e+10	28.4007	24.0482
	15	2015	1.8359e+12	1.21062	2.22258e+10	28.2386	23.8245
	15	2016	1.87558e+12	1.33961	2.51254e+10	28.2599	23.9471
	15	2017	1.95696e+12	1.36653	2.67424e+10	28.3024	24.0095
	15	2018	2.08386e+12	1.3327	2.77717e+10	28.3652	24.0473
Lituania	16	2005	2.61256e+10	1.16221	3.03634e+08	23.9862	19.5313
	16	2006	3.02161e+10	1.16393	3.51694e+08	24.1316	19.6783
	16	2007	3.97382e+10	1.11248	4.42079e+08	24.4056	19.907
	16	2008	4.78506e+10	1.13036	5.40881e+08	24.5913	20.1087
	16	2009	3.74407e+10	1.08128	4.0484e+08	24.346	19.819
	16	2010	3.70247e+10	0.878853	3.25393e+08	24.3349	19.6005
	16	2011	4.34191e+10	0.791759	3.43774e+08	24.4942	19.6555
	16	2012	4.28266e+10	0.766681	3.28343e+08	24.4804	19.6096
	16	2013	4.6451e+10	0.764651	3.55188e+08	24.5617	19.6882
	16	2014	4.84852e+10	0.87991	4.26626e+08	24.6045	19.8714
	16	2015	4.13924e+10	1.13507	4.69832e+08	24.4464	19.9679
	16	2016	4.3022e+10	1.47904	6.36314e+08	24.485	20.2712
	16	2017	4.7633e+10	1.71554	8.17162e+08	24.5868	20.5213
	16	2018	5.34291e+10	1.95785	1.04606e+09	24.7016	20.7683
Luxemburgo	17	2005	3.73474e+10	0.652658	2.43751e+08	24.3435	19.3117
	17	2006	4.24143e+10	0.582695	2.47146e+08	24.4708	19.3255
	17	2007	5.08881e+10	0.562147	2.86066e+08	24.6529	19.4717
	17	2008	5.58497e+10	0.423837	2.36711e+08	24.7459	19.2824
	17	2009	5.13705e+10	0.434049	2.22973e+08	24.6623	19.2226
	17	2010	5.32125e+10	0.515171	2.74135e+08	24.6976	19.4291
	17	2011	6.00046e+10	0.428237	2.56962e+08	24.8177	19.3644
	17	2012	5.6678e+10	0.41904	2.37503e+08	24.7607	19.2857
	17	2013	6.17394e+10	0.418948	2.58656e+08	24.8462	19.371
	17	2014	6.61039e+10	0.422092	2.79019e+08	24.9145	19.4468
	17	2015	5.77445e+10	0.482756	2.78765e+08	24.7793	19.4459
	17	2016	6.06915e+10	0.442307	2.68443e+08	24.8291	19.4081
	17	2017	6.40234e+10	0.576459	3.69069e+08	24.8825	19.7265
	17	2018	7.08853e+10	0.611663	4.33579e+08	24.9843	19.8876
Letonia	18	2005	1.69094e+10	1.61062	2.72346e+08	23.5511	19.4226
	18	2006	2.14368e+10	1.71502	3.67645e+08	23.7884	19.7226
	18	2007	3.0898e+10	1.55807	4.81413e+08	24.154	19.9922
	18	2008	3.5658e+10	1.63441	5.82799e+08	24.2972	20.1834
	18	2009	2.62509e+10	1.39006	3.64902e+08	23.991	19.7151
	18	2010	2.37961e+10	1.09266	2.60011e+08	23.8928	19.3762
	18	2011	2.82466e+10	1.04272	2.94531e+08	24.0642	19.5009
	18	2012	2.81708e+10	0.909273	2.5615e+08	24.0616	19.3613
	18	2013	3.02765e+10	0.937394	2.8381e+08	24.1336	19.4638
	18	2014	3.13828e+10	0.943765	2.9618e+08	24.1695	19.5065
	18	2015	2.709e+10	1.04809	2.83929e+08	24.0224	19.4642
	18	2016	2.77341e+10	1.46939	4.07521e+08	24.0459	19.8256
	18	2017	3.01982e+10	1.67943	5.07157e+08	24.131	20.0443
	18	2018	3.44092e+10	1.97955	6.81148e+08	24.2616	20.3393
Montenegro	19	2005	2.25717e+09	2.69436	6.08165e+07	21.5374	17.9234
	19	2006	2.7219e+09	2.29071	6.2351e+07	21.7246	17.9483
	19	2007	3.68071e+09	1.74406	6.41938e+07	22.0264	17.9774
	19	2008	4.54567e+09	1.87218	8.51033e+07	22.2374	18.2594
	19	2009	4.15933e+09	1.84376	7.6688e+07	22.1486	18.1553
	19	2010	4.13919e+09	1.81435	7.50993e+07	22.1438	18.1343
	19	2011	4.5382e+09	1.74897	7.93716e+07	22.2358	18.1897
	19	2012	4.08773e+09	1.65646	6.77117e+07	22.1313	18.0308
	19	2013	4.46426e+09	1.45226	6.48328e+07	22.2194	17.9873
	19	2014	4.58793e+09	1.47227	6.75468e+07	22.2467	18.0283
	19	2015	4.05291e+09	1.40372	5.68914e+07	22.1227	17.8567
	19	2016	4.37413e+09	1.41128	6.17312e+07	22.199	17.9383
	19	2017	4.84459e+09	1.36278	6.6021e+07	22.3011	18.0055
	19	2018	5.50417e+09	1.54646	8.512e+07	22.4288	18.2596
Países Bajos	20	2005	6.85093e+11	1.39649	9.56722e+09	27.2528	22.9816
	20	2006	7.33341e+11	1.39339	1.02183e+10	27.3209	23.0474
	20	2007	8.47482e+11	1.35472	1.1481e+10	27.4655	23.164
	20	2008	9.47998e+11	1.30532	1.23744e+10	27.5776	23.2389
	20	2009	8.68077e+11	1.39763	1.21325e+10	27.4895	23.2192
	20	2010	8.46555e+11	1.32543	1.12205e+10	27.4644	23.141
	20	2011	9.04086e+11	1.28837	1.16479e+10	27.5302	23.1784
	20	2012	8.38971e+11	1.23541	1.03647e+10	27.4554	23.0617
	20	2013	8.76924e+11	1.16615	1.02263e+10	27.4997	23.0482
	20	2014	8.90981e+11	1.15969	1.03326e+10	27.5156	23.0586
	20	2015	7.65265e+11	1.13271	8.66824e+09	27.3635	22.8829
	20	2016	7.83528e+11	1.16363	9.11734e+09	27.3871	22.9334
	20	2017	8.3181e+11	1.15853	9.63674e+09	27.4469	22.9888
	20	2018	9.13658e+11	1.24161	1.1344e+10	27.5407	23.152
Noruega	21	2005	3.08884e+11	1.5823	4.88747e+09	26.4562	22.3099
	21	2006	3.45581e+11	1.4509	5.01405e+09	26.5685	22.3355
	21	2007	4.00937e+11	1.46485	5.87313e+09	26.7171	22.4937
	21	2008	462250000000	1.37733	6.36673e+09	26.8594	22.5744
	21	2009	3.8619e+11	1.6025	6.18871e+09	26.6796	22.546
	21	2010	4.28757e+11	1.51438	6.493e+09	26.7842	22.594
	21	2011	4.98283e+11	1.44984	7.22432e+09	26.9344	22.7007
	21	2012	5.09506e+11	1.40015	7.13384e+09	26.9567	22.6881
	21	2013	5.22762e+11	1.412	7.38137e+09	26.9824	22.7222
	21	2014	4.9841e+11	1.4693	7.32315e+09	26.9347	22.7143
	21	2015	3.85802e+11	1.50392	5.80215e+09	26.6786	22.4815
	21	2016	3.68827e+11	1.61565	5.95897e+09	26.6336	22.5082
	21	2017	3.98394e+11	1.61782	6.44531e+09	26.7107	22.5866
	21	2018	4.34167e+11	1.60867	6.9843e+09	26.7967	22.6669
Polonia	22	2005	3.06125e+11	1.92613	5.89637e+09	26.4473	22.4976
	22	2006	3.44749e+11	1.92004	6.61933e+09	26.5661	22.6133
	22	2007	4.29064e+11	2.00187	8.58929e+09	26.7849	22.8738
	22	2008	5.33816e+11	1.75146	9.34958e+09	27.0033	22.9586
	22	2009	4.39796e+11	1.79718	7.90391e+09	26.8096	22.7906
	22	2010	4.79321e+11	1.83388	8.79017e+09	26.8956	22.8969
	22	2011	5.28832e+11	1.78801	9.45558e+09	26.9939	22.9699
	22	2012	5.00361e+11	1.79609	8.98695e+09	26.9386	22.919
	22	2013	5.24234e+11	1.76939	9.27577e+09	26.9852	22.9507
	22	2014	5.45389e+11	1.89686	1.03453e+10	27.0248	23.0598
	22	2015	4.77577e+11	2.13846	1.02128e+10	26.892	23.0469
	22	2016	4.72028e+11	1.94094	9.16176e+09	26.8803	22.9383
	22	2017	5.26216e+11	1.89598	9.97698e+09	26.989	23.0235
	22	2018	5.85664e+11	1.97769	1.15826e+10	27.096	23.1728
Portugal	23	2005	1.9718e+11	2.0473	4.03688e+09	26.0074	22.1187
	23	2006	2.08582e+11	1.94997	4.06728e+09	26.0636	22.1262
	23	2007	2.40191e+11	1.81806	4.3668e+09	26.2047	22.1973
	23	2008	2.62345e+11	1.83656	4.81812e+09	26.2929	22.2956
	23	2009	2.43702e+11	2.0308	4.94909e+09	26.2192	22.3225
	23	2010	2.37881e+11	1.98022	4.71056e+09	26.195	22.2731
	23	2011	2.44797e+11	2.00265	4.90243e+09	26.2237	22.313
	23	2012	2.16237e+11	1.91214	4.13474e+09	26.0996	22.1427
	23	2013	2.2637e+11	2.08963	4.73029e+09	26.1454	22.2773
	23	2014	2.29596e+11	1.79051	4.11095e+09	26.1596	22.1369
	23	2015	1.99314e+11	1.78797	3.56368e+09	26.0181	21.9941
	23	2016	2.06286e+11	1.73064	3.57006e+09	26.0525	21.9958
	23	2017	2.20811e+11	1.66998	3.68749e+09	26.1206	22.0282
	23	2018	2.40675e+11	1.77953	4.28287e+09	26.2067	22.1779
Rumania	24	2005	9.84528e+10	1.98194	1.95127e+09	25.3128	21.3917
	24	2006	1.22023e+11	1.82257	2.22396e+09	25.5275	21.5226
	24	2007	1.74585e+11	1.48217	2.58765e+09	25.8857	21.674
	24	2008	2.14314e+11	1.40463	3.01031e+09	26.0907	21.8253
	24	2009	1.74104e+11	1.28912	2.2444e+09	25.8829	21.5317
	24	2010	1.66225e+11	1.25506	2.08622e+09	25.8366	21.4586
	24	2011	1.83443e+11	1.29734	2.37988e+09	25.9352	21.5903
	24	2012	1.71196e+11	1.22835	2.10289e+09	25.8661	21.4666
	24	2013	1.90949e+11	1.28439	2.45253e+09	25.9753	21.6204
	24	2014	1.99627e+11	1.34824	2.69145e+09	26.0197	21.7133
	24	2015	1.77893e+11	1.45063	2.58057e+09	25.9045	21.6713
	24	2016	1.88494e+11	1.40341	2.64535e+09	25.9623	21.6961
	24	2017	2.11695e+11	1.71954	3.64019e+09	26.0784	22.0153
	24	2018	2.39553e+11	1.93421	4.63345e+09	26.202	22.2566
República Eslovaca	25	2005	6.27853e+10	1.68144	1.0557e+09	24.863	20.7775
	25	2006	7.07081e+10	1.59651	1.12886e+09	24.9818	20.8445
	25	2007	8.64541e+10	1.48096	1.28035e+09	25.1829	20.9704
	25	2008	1.0047e+11	1.46149	1.46835e+09	25.3331	21.1074
	25	2009	8.90463e+10	1.5182	1.3519e+09	25.2124	21.0248
	25	2010	9.0184e+10	1.27114	1.14636e+09	25.2251	20.8599
	25	2011	9.89975e+10	1.08457	1.0737e+09	25.3184	20.7944
	25	2012	9.44166e+10	1.09211	1.03113e+09	25.271	20.7539
	25	2013	9.87239e+10	0.982879	9.70337e+08	25.3156	20.6932
	25	2014	1.01171e+11	0.988332	9.99908e+08	25.3401	20.7232
	25	2015	8.84572e+10	1.12335	9.93684e+08	25.2058	20.7169
	25	2016	8.96407e+10	1.11664	1.00096e+09	25.2191	20.7242
	25	2017	9.52414e+10	1.10193	1.0495e+09	25.2797	20.7716
	25	2018	1.05905e+11	1.20524	1.2764e+09	25.3858	20.9673
Eslovenia	26	2005	3.62064e+10	1.4147	5.12213e+08	24.3125	20.0543
	26	2006	3.9481e+10	1.53803	6.07229e+08	24.3991	20.2244
	26	2007	4.80064e+10	1.43967	6.91132e+08	24.5946	20.3538
	26	2008	5.55525e+10	1.49192	8.28797e+08	24.7406	20.5355
	26	2009	5.03681e+10	1.59005	8.00876e+08	24.6426	20.5012
	26	2010	4.81613e+10	1.60805	7.74459e+08	24.5978	20.4677
	26	2011	5.15164e+10	1.29785	6.68607e+08	24.6652	20.3207
	26	2012	4.65805e+10	1.17252	5.46166e+08	24.5644	20.1184
	26	2013	4.84019e+10	1.05316	5.09751e+08	24.6028	20.0494
	26	2014	4.99307e+10	0.974542	4.86596e+08	24.6339	20.0029
	26	2015	4.30902e+10	0.929863	4.0068e+08	24.4866	19.8087
	26	2016	4.46515e+10	1.00643	4.49385e+08	24.5222	19.9234
	26	2017	4.84417e+10	0.982047	4.75721e+08	24.6036	19.9803
	26	2018	5.4008e+10	0.974192	5.26141e+08	24.7124	20.0811
Turquía	27	2005	5.01416e+11	2.40937	1.2081e+10	26.9407	23.2149
	27	2006	5.52487e+11	2.41867	1.33628e+10	27.0377	23.3157
	27	2007	6.7577e+11	2.26697	1.53195e+10	27.2391	23.4524
	27	2008	7.64336e+11	2.24084	1.71276e+10	27.3623	23.564
	27	2009	6.4464e+11	2.53659	1.63519e+10	27.192	23.5176
	27	2010	7.71902e+11	2.32413	1.794e+10	27.3721	23.6103
	27	2011	8.32524e+11	2.07854	1.73044e+10	27.4477	23.5742
	27	2012	8.73982e+11	2.05476	1.79582e+10	27.4963	23.6113
	27	2013	9.50579e+11	1.96325	1.86623e+10	27.5803	23.6498
	27	2014	9.34186e+11	1.90246	1.77725e+10	27.5629	23.6009
	27	2015	8.59797e+11	1.84706	1.58809e+10	27.48	23.4884
	27	2016	8.63722e+11	2.06754	1.78578e+10	27.4845	23.6057
	27	2017	8.52677e+11	2.06814	1.76346e+10	27.4716	23.5931
	27	2018	7.7135e+11	2.50436	1.93174e+10	27.3714	23.6843
Estados Unidos	28	2005	13036640229000	3.86106	5.03353e+11	30.1988	26.9446
	28	2006	13814611414000	3.81958	5.2766e+11	30.2567	26.9917
	28	2007	14451858650000	3.85391	5.56961e+11	30.3018	27.0458
	28	2008	14712844084000	4.22169	6.21131e+11	30.3197	27.1548
	28	2009	14448933025000	4.6271	6.68567e+11	30.3016	27.2284
	28	2010	14992052727000	4.657	6.9818e+11	30.3385	27.2717
	28	2011	15542581104000	4.5767	7.11338e+11	30.3746	27.2904
	28	2012	16197007349000	4.22782	6.8478e+11	30.4158	27.2524
	28	2013	16784849190000	3.8112	6.39704e+11	30.4515	27.1843
	28	2014	17521746534000	3.4809	6.09914e+11	30.4945	27.1366
	28	2015	18219297584000	3.27183	5.96105e+11	30.5335	27.1137
	28	2016	18707188235000	3.20789	6.00106e+11	30.5599	27.1204
	28	2017	19485393853000	3.10901	6.05803e+11	30.6007	27.1298
	28	2018	2.05443e+13	3.16286	6.4979e+11	30.6536	27.1999
